# Supplementary material for: Recovery from Acute Kidney Injury and Long-Term Prognosis following Acute Myocardial Infarction
Source: Biomedicines. 2024 Jul 5;12(7):1490. doi: 10.3390/biomedicines12071490 (PMC11274707; doi:10.3390/biomedicines12071490)
Supplement: Supplementary file 1 [file biomedicines-12-01490-s001.zip]

Archive with 1 entries (1 files):
- biomedicines-3066468-supplementary.pdf
